# Supplementary material for: Effects of Four Cropping Patterns of Lilium brownii on Rhizosphere Microbiome Structure and Replant Disease
Source: Plants (Basel). 2022 Mar 20;11(6):824. doi: 10.3390/plants11060824 (PMC8950473; doi:10.3390/plants11060824)
Supplement: Supplementary file 1 [file plants-11-00824-s001.zip]

Archive with 2 entries (2 files):
- Supplementary Figure S1-S4.pdf
- Supplementary Table S1-S7.pdf
